# Supplementary material for: A prediction model for mortality risk in melioidosis patients based on clinical and laboratory indicators: A single-center retrospective study
Source: PLoS Negl Trop Dis. 2026 Jul 14;20(7):e0014516. doi: 10.1371/journal.pntd.0014516 (PMC13379109; doi:10.1371/journal.pntd.0014516)
Supplement: S1 Table — (XLSX) [file pntd.0014516.s001.xlsx]

## Sheet: Sheet1
Patient_ID	Gender	Age	Smoking	Alcohol	Group	Underlying Diseases	Hypertension	Chronic liver disease/Cirrhosis	Tumor	Chronic kidney disease	Hypoproteinemia	Malnutrition	Anemia	Diabetes	Sepsis	Pulmonary infection	Local abscess	Urinary tract infection	WBC 10E9/L	NEUT_percent	WBC discharge 10E9/L	NEUTpercentdischarge	PLT（×10E9/L）	PLTdischarge（×10E9/L）	IL6_pgmL	IL6 discharge_pgmL	CRP_mgL	CRP discharge_mgL	UreaNitrogen_mmolL	UreaNitrogen discharge mmolL（mmol/L）	Hg（g/L ）	ESR（mm/h ）
P001	Male	55	No	No	Death	Yes	No	No	No	No	No	No	No	Yes	Yes	Yes	No	No	9.38	90.11	7.17	83.14	16	41			246.23		11.4	7.2	154	50
P002	Male	29	Yes	No	Survival	Yes	No	No	No	No	No	No	No	Yes	Yes	No	Yes	No	9.9	79	6.87	90.31	280	208			115.55		4.1	2.7	97
P003	Male	48	Yes	Yes	Survival	Yes	No	Yes	No	No	No	No	No	Yes	No	Yes	No	No	12.5	89	16.26	88.34	118	217			182.33		8.3	13.2	131	23
P004	Male	47	No	Yes	Survival	Yes	No	No	No	No	Yes	No	No	Yes	Yes	Yes	No	No	8.29	72.41	6.01	40.8	145	329			144.53		3.5	2.8	142	106
P005	Male	48	No	Yes	Survival	Yes	No	No	No	Yes	No	No	No	Yes	Yes	Yes	No	No	10.9	89	10.43	72.21	147	311			126.48		3.3	2.7	145
P006	Male	64	Yes	No	Survival	Yes	No	No	No	No	Yes	No	No	No	Yes	Yes	Yes	Yes	14.83	87.74	13.57	66.34	278	335			67.23		3.8	6.7	91
P007	Male	43	No	No	Survival	Yes	No	No	No	Yes	Yes	No	No	No	Yes	No	No	Yes	10	80	6.19	60.7	278	328			104.5		25	28.2	86	93
P008	Male	52	No	No	Survival	Yes	Yes	No	No	No	No	No	No	Yes	Yes	Yes	No	No	13.1	92	6.87	70.74	134	260			181.05		9.8	11.2	139
P009	Male	42	Yes	No	Survival	Yes	No	No	No	No	Yes	Yes	Yes	Yes	Yes	Yes	Yes	No	6.5	79	3.89	52	125	118			109.18		1.9	6.3	102
P010	Male	57	Yes	No	Death	Yes	No	No	No	No	No	No	No	Yes	Yes	No	No	Yes	21.23	89.61			180				111.83		6.2		109	76
P011	Male	58	No	No	Survival	Yes	No	No	No	No	No	No	No	Yes	No	No	No	Yes	10.94	91.84	4.14	37.94	155	300			93.81		9	4.4	129	35
P012	Male	61	Yes	Yes	Survival	No	Yes	No	No	No	No	No	No	No	Yes	Yes	No	No	7.5	80	4.62	64.1	130	188			220		4.4	2.3	113	85
P013	Male	49	No	No	Death	Yes	No	No	No	No	No	No	No	Yes	Yes	Yes	No	No	11.09	81.51	6	85	299	70			183.22		3.5	19	91
P014	Male	47	No	Yes	Survival	No	No	No	No	Yes	No	No	No	No	Yes	No	Yes	Yes	8.17	77.94	6.49	69.4	126	390			127.53		6.3	6.7	81
P015	Male	36	No	No	Survival	Yes	No	No	No	No	Yes	No	No	Yes	Yes	Yes	No	No	13.4	89.74	8.63	64.7	346	238			155.52		8.2	5.4	75
P016	Male	49	No	No	Survival	Yes	No	Yes	No	No	No	No	No	Yes	Yes	Yes	Yes	No	7.5	71	3.12	27.92	125	137			180.09		5.3	5.7	139	31
P017	Female	36	No	No	Survival	No	No	No	No	No	Yes	No	No	No	Yes	Yes	No	No	11.99	90.54	8.4	62	185	349			299.36		2.1	1.8	96	15
P018	Male	57	Yes	No	Survival	Yes	Yes	No	No	No	No	No	No	Yes	Yes	No	Yes	No	8.1	85	8.85	61.8	222	282			13.7		2.5	4.6	85
P019	Male	60	No	No	Survival	Yes	No	No	No	No	Yes	No	No	No	Yes	Yes	No	No	4.3	86			183				102.14		9.3	8.5	118
P020	Male	48	No	No	Survival	Yes	No	No	No	Yes	No	No	No	No	Yes	No	No	No	23.83	93.04	6.58	62.7	201	240			236.13		4.2	2.4	125	68
P021	Male	73	Yes	Yes	Survival	Yes	Yes	No	No	No	Yes	No	No	Yes	Yes	Yes	No	No	10.68	79.41	7.6	95	100	79			209.74		4.3	2.5	139	35
P022	Male	59	No	No	Survival	Yes	No	No	No	No	No	No	No	Yes	Yes	No	No	Yes	10.18	81.91	4.04	42	162	261			140.89		8.7	4.3	121
P023	Female	72	No	No	Survival	Yes	Yes	No	No	Yes	No	No	No	Yes	Yes	Yes	Yes	No	37.9	88	12.61	54.14	89	505			232.18		34.4	7.9	81
P024	Male	69	No	No	Survival	Yes	Yes	No	No	No	Yes	No	No	No	No	Yes	No	No	22.2	90	10.1	76.4	216	369			195.28		6.1	3	108
P025	Male	53	Yes	Yes	Survival	Yes	No	No	No	Yes	No	No	No	Yes	No	Yes	No	No	8.2	69	9.4	70	272	351			145.78				123	65
P026	Male	56	No	No	Survival	No	No	No	No	No	No	No	No	No	No	Yes	Yes	No	20.53	79.01	21.4	88	197	405			44.08		2.7	5.08	114
P027	Male	35	No	No	Survival	Yes	No	No	No	No	No	No	No	Yes	Yes	No	No	No	10.9	76	14.68	64.4	161	623			189.54		2.4	3.94	128	115
P028	Male	60	Yes	No	Survival	Yes	No	No	Yes	No	No	No	No	No	Yes	Yes	No	No		0	7.94	67.9		391			174.18		4.78	4.26		84
P029	Male	63	Yes	No	Death	Yes	No	Yes	Yes	No	Yes	Yes	No	Yes	Yes	Yes	Yes	No	8.4	91	17.07	85.9	162	499			398.76		4.5	2.47	140
P030	Male	49	No	No	Death	Yes	No	Yes	No	No	Yes	Yes	No	Yes	Yes	Yes	No	No	8.3	69	5.02	85.8	55	66			87.61		2.8	3.34	71	43
P031	Male	54	No	No	Death	Yes	No	No	No	No	Yes	No	No	Yes	Yes	Yes	No	No	10.75	91.04							171.32		3.9	3.57	95
P032	Male	18	No	No	Survival	No	No	No	No	No	No	No	No	No	No	No	Yes	No	5.55	48.3	6.8	56	208	238			3.45		3.65		137
P033	Male	51	Yes	No	Death	Yes	No	No	No	No	No	No	No	Yes	Yes	Yes	No	No	9.6	90	14.7	90	8	18			245.82		9.73		127	43
P034	Male	49	Yes	No	Survival	Yes	No	No	No	No	Yes	No	No	Yes	Yes	Yes	Yes	No	12.8	95	7.36	68.6	147	522			209.39		7.6	6.18	159	110
P035	Male	35	Yes	Yes	Survival	Yes	No	No	No	No	No	No	No	Yes	Yes	Yes	Yes	No	13.9	86	5.72	45.7	307	244			276.46		3.33	3.52	145	103
P036	Male	38	No	No	Death	Yes	No	Yes	No	No	No	No	No	Yes	Yes	Yes	Yes	No	11.5	68	15.76	89.3	319	213			124.93		3.61	4.48	120	44
P037	Male	58	Yes	Yes	Survival	Yes	No	No	No	No	No	No	No	Yes	Yes	Yes	No	No	16.08	87.91	4.13	24.7	148	116			154.45		4.43	3.35	140	75
P038	Male	60	No	No	Survival	Yes	No	No	No	Yes	No	No	No	Yes	Yes	No	Yes	No	3.2	97	7.29	82.8	176	335			173.52		11.81	7.7	93
P039	Female	55	No	No	Survival	No	No	No	No	No	No	Yes	No	No	Yes	No	Yes	No	10.6	88	6.8	56	322	460			149.36		4.01	3.7	89	75
P040	Male	26	No	No	Survival	No	No	No	No	No	No	No	No	No	Yes	No	Yes	No	15	88	16.25	67.3	391	491							115
P041	Male	31	No	Yes	Survival	Yes	No	No	No	No	No	No	No	Yes	Yes	Yes	Yes	No	11.7	95	11.3	79	262	292			72.57		6.11	7.9	114
P042	Male	54	No	No	Survival	Yes	No	No	No	No	No	No	No	Yes	Yes	Yes	No	No	6.5	86	8.42	83.7	219	178			208.02		4.55	1.93	75
P043	Male	45	Yes	Yes	Survival	No	No	No	No	No	No	No	No	No	Yes	Yes	Yes	No	1.2	97	7.05	50.2	67	293			294.48		9.3	5.75	124	49
P044	Male	49	Yes	Yes	Survival	Yes	No	No	No	No	No	No	No	Yes	No	No	Yes	No	8.31	48.9	11.69	65.8	278	361			74.64		7.44	5.92	123	55
P045	Male	38	No	No	Survival	Yes	No	No	No	No	No	No	No	Yes	Yes	Yes	Yes	No	19.3	79.6	5.53	41.9	338	309			220.81		4.91	4.96	133
P046	Male	68	Yes	No	Survival	Yes	No	No	No	No	Yes	No	No	Yes	No	Yes	No	No	13.72	90	9.87	76.5	291	526			178.52		1.27	2.55	73	78
P047	Male	50	No	No	Survival	Yes	No	No	No	No	No	No	No	Yes	Yes	Yes	Yes	No	8.3	83.4	5.09	32.8	163	226			207.07		2.8	5.04	139	51
P048	Male	43	Yes	No	Survival	Yes	No	No	No	No	No	No	No	No	No	Yes	No	No	14.37	82.2	15.1	58	307	501			72.39		3.51	5.2	130	56
P049	Male	49	No	No	Death	Yes	No	No	No	No	No	No	No	Yes	Yes	Yes	No	No	3.6	81.3	6.4	87.7	46	66			105.64		8	4.2	120	8
P050	Male	55	Yes	Yes	Survival	Yes	No	Yes	No	No	No	No	No	Yes	Yes	Yes	Yes	No	8.6	71.1	0	0	213	0			65.43		4.39	0	162	38
P051	Male	83	No	No	Survival	Yes	Yes	No	No	Yes	No	No	No	No	No	Yes	No	No	9.9	83	9.9	83	110	130			9.51		9.8	11.36	101
P052	Male	54	Yes	No	Survival	No	No	No	No	No	No	No	No	No	Yes	Yes	No	No	18.6	82.2	4.79	32.9	200	242			263.3		3.12	1.43	140	112
P053	Female	36	No	No	Survival	No	No	No	No	No	No	No	No	No	No	No	Yes	No	7.54	50			319				23.39		3.35		136
P054	Male	59	No	No	Survival	Yes	No	No	No	No	Yes	No	No	Yes	Yes	Yes	No	No	11.79	76.9	4.77	40	64	218			221.88		7.91	3.3	145	12
P055	Male	47	No	No	Survival	Yes	No	No	No	No	No	No	No	Yes	No	Yes	No	No	12.51	73.6	9.05	73.6	382	503			154.9		4.17	6.51	97	60
P056	Male	46	Yes	Yes	Survival	Yes	No	Yes	No	No	No	No	No	Yes	Yes	Yes	Yes	No	5.7	71.9	8.6	58	132	269			128.41		4.2	1.57	123	37
P057	Male	62	Yes	Yes	Survival	No	No	Yes	No	No	Yes	No	No	No	Yes	Yes	No	No	19.44	86	11.55	83.6	221	447			401		5.41	4.4	143	80
P058	Female	64	No	No	Survival	Yes	Yes	No	No	Yes	No	No	No	Yes	Yes	No	No	Yes	8.5	68.8	5.99	45.1	194	208			32.31		3.02	2.44	126
P059	Male	59	No	No	Death	Yes	No	No	No	No	No	No	No	Yes	Yes	Yes	No	No	14.6	79.3	4.4	57.9	147	118			392.19				145
P060	Female	53	No	No	Death	Yes	Yes	No	No	No	No	No	No	Yes	Yes	Yes	No	No	10.3	87.3	9.8	78	99	63			257.72		3.1	4	106
P061	Male	72	No	No	Survival	Yes	Yes	No	No	No	No	No	No	Yes	No	No	Yes	No	10.06	54.7	7.61	41	263	317			12.17		6.06	5.3	138
P062	Female	29	No	No	Survival	Yes	No	No	No	No	No	No	No	Yes	Yes	Yes	Yes	No	10.8	86	4.25	40.4	267	210			118.24		1.39	2.8	112
P063	Male	37	No	Yes	Survival	Yes	No	Yes	No	No	No	No	No	Yes	Yes	Yes	No	No	8.9	84.2	6.6	75.4	103	96			27.41		4.64	4.49	100
P064	Female	17	No	No	Survival	Yes	No	No	No	No	No	No	Yes	No	Yes	Yes	Yes	No	3.23	86.4	3.04	76.3	111	155			207.55		9.2	7.4	51	140
P065	Male	51	Yes	No	Death	Yes	No	No	No	No	No	No	No	Yes	Yes	Yes	Yes	No	13.8	90.7	6.19	76.7	113	17			320.48		7.5	10.5	112	56
P066	Male	62	No	No	Survival	Yes	No	No	No	No	No	No	No	Yes	No	Yes	No	No	10.9	71	9.1	54.2	283	385			24.58		3.66		89
P067	Female	38	No	No	Survival	No	No	Yes	No	No	No	No	No	No	No	No	Yes	No	19	82.1	19.65	88.6	332	319			188.79		2.45	3.38	104
P068	Male	72	No	No	Survival	Yes	No	Yes	No	No	No	No	No	Yes	Yes	Yes	No	No	8	61.5	4.53	42.4	121	143			51.58		2.3	8.92	82	120
P069	Male	63	No	No	Survival	Yes	No	No	No	No	No	No	No	Yes	Yes	Yes	Yes	No	17.02	91.5	8.2	57.2	215	451			231.44		1.96	1.97	127
P070	Female	60	No	No	Survival	Yes	Yes	No	No	Yes	No	No	No	Yes	Yes	Yes	No	No	8.79	81.3	14.1	71.5	206	138			93.75		3.71	3.21	108	24
P071	Male	9	No	No	Survival	No	No	No	No	No	No	No	No	Yes	Yes	Yes	No	No	3.6	79.7	7.79	44.6	127	436			295.72		9.6	3.51	110	37
P072	Male	74	Yes	No	Survival	Yes	Yes	No	No	No	No	No	No	Yes	Yes	Yes	No	No	16.5	83.7	7.51	54.9	310	330			253.55		3.72	4.23	104	94
P073	Male	52	Yes	No	Survival	Yes	No	No	No	Yes	No	No	No	Yes	No	Yes	No	No	8.6	82.4	8.5	67.2	263	296			114.16		17.1	11.2	116	60
P074	Male	47	Yes	No	Survival	Yes	No	No	No	No	No	No	No	Yes	No	Yes	Yes	No	6.2	73.3	7.03	47.1	386	371			111.59		3.3	2.66	131	74
P075	Male	61	Yes	Yes	Survival	Yes	No	Yes	Yes	No	No	No	No	Yes	Yes	Yes	No	No	1.19	84.7	11.57	82.6	120	80			59.7		4.78	6.17	111
P076	Male	40	No	No	Survival	Yes	No	No	No	Yes	No	No	No	Yes	Yes	No	No	Yes	12.4	81	4.7	26	134	202			13.21		5.1	1.9	136	90
P077	Male	55	na	na	Survival	Yes	No	No	No	Yes	Yes	No	No	Yes	Yes	Yes	Yes	No	6.2	72	7	46	143	628			139.9		2.1	3.5	119	27
P078	Male	44	na	na	Survival	Yes	No	No	No	No	No	No	No	Yes	Yes	No	Yes	No	10.7	87	8.5	57.2	58	430					6.2	5.6	140
P079	Male	27	No	No	Survival	No	No	No	No	No	No	No	No	No		No	No	No	6.7	39			226						4.9		145
P080	Male	56	Yes	Yes	Survival	Yes	Yes	No	No	Yes	No	No	Yes	Yes	Yes	Yes	No	No	7.6	79.9	4.82	52.1	66	188			106.96		9.88	9.4	76
P081	Male	25	No	No	Survival	Yes	No	No	No	No	Yes	No	Yes	Yes	Yes	Yes	No	No	8.13	68.64	6.1	44	114	275			192.17		2.9	4.8	86	65
P082	Male	4	No	No	Survival	Yes	No	No	No	No	No	No	No	No	Yes	No	No	No	17.5	79.1	12.86	43.1	572	700			116.5		3.4	3.6	94	65
P083	Male	52	No	No	Survival	Yes	No	Yes	No	No	No	Yes	No	Yes	Yes	Yes	No	No	12.8	0.81	11.8	0.73	193	268			269.73		3.81	4.4	134
P084	Male	37	No	Yes	Death	Yes	No	No	No	No	No	No	No	Yes	Yes	Yes	Yes	No	12	0.85	16.85	93.34	115	138			370.83		4.18	15.99	155
P085	Male	50	No	No	Survival	Yes	No	No	No	Yes	No	No	No	Yes	No	Yes	No	No	10.1	59.9	9.88	59.9	544	799			183.54	29.82	2.68	2.5	119	68
P086	Male	48	Yes	Yes	Survival	Yes	Yes	Yes	No	No	No	No	No	No	Yes	Yes	Yes	No	8.22	75.3	6.89	65.8	222	171	0	0	6.43		1.75	6.04	115	104
P087	Male	54	No	No	Survival	Yes	No	No	No	No	No	No	No	Yes	No	No	No	No	9.24	61.9	7.56	48.9	400	318			138.69	23.36	2.27		120	125
P088	Male	60	Yes	Yes	Survival	Yes	No	Yes	No	No	No	No	No	Yes	Yes	Yes	No	Yes	14.2	89.4	7.74	68.4	154	272	0	0	223.05	5.54	4	4.9	148
P089	Female	66	No	Yes	Survival	Yes	No	No	No	No	No	No	No	Yes	No	Yes	Yes	No	9.71	49.6	10.65	60	204	744			277.43	26.53	4.74	3.7	128
P090	Male	62	Yes	No	Survival	Yes	Yes	No	No	No	No	No	Yes	Yes	No	Yes	No	Yes	11.1	82.8	11.76	73.1	450	309			23.47		8.96	15	125
P091	Male	56	No	Yes	Death	Yes	No	No	No	No	No	No	No	Yes	Yes	Yes	No	No	1.7	8.9	1.7	8.9	4	2			296.62		9	9.4	131
P092	Male	63	No	No	Survival	Yes	Yes	No	No	No	No	No	No	No	Yes	No	No	No	18.9	92.5	8.02	65.2	384	393			104.35	22.39	2.9	4.49	132	76
P093	Male	54	No	No	Survival	No	No	No	No	No	No	No	No	Yes	No	No	No	No	9.03	76	7.06	69.7	216	229			43.97		2.87	2.87	182
P094	Male	37	Yes	No	Survival	No	No	No	No	No	No	No	No	No	No	No	Yes	No	10	41.8	10	41.8	357	357			14.42		2.8	2.8	137
P095	Male	57	Yes	Yes	Survival	Yes	No	No	No	No	Yes	No	No	Yes	No	Yes	No	No	18.7	83.8	12.99	66.9	333	353			150.78		6.3	2.26	146	46
P096	Male	46	Yes	No	Survival	Yes	No	No	No	No	No	No	No	Yes	No	Yes	No	No	16.03	79.5	12.67	78.9	464	696			211.44	70.35	4.4	4.64	119	118
P097	Male	41	Yes	No	Survival	No	No	No	No	No	Yes	No	No	No	No	Yes	No	No	14	76.5	12.32	76.5	517	568			140.01	72.65	5.6	6.32	115	84
P098	Male	56	Yes	Yes	Survival	Yes	No	No	No	No	No	No	No	Yes	No	Yes	No	No	18.8	90.4	5.85	39.1	255	204			45.43	2.45	10.7	7.48	140	83
P099	Male	54	Yes	No	Survival	Yes	No	No	No	No	Yes	No	No	Yes	Yes	Yes	No	No	13.59	90.7	7.8	43.1	280	458			273.72	6.77	3.28	3.9	137	62
P100	Male	43	Yes	Yes	Survival	Yes	Yes	No	No	No	No	No	No	Yes	Yes	Yes	No	No	10.6	8.5									5.6			125
P101	Male	54	No	No	Survival	Yes	Yes	No	No	No	No	No	No	Yes	Yes	Yes	No	No	14.3	87.1	8.23	62.3	248	239			175.48	11.59	5.6	4.99	131
P102	Female	70	No	No	Survival	Yes	No	No	No	No	Yes	No	No	Yes	Yes	Yes	No	No	13.08	76.6	7.64	57.1	234	354			132.26	9.58	3.3	4.22	111	31
P103	Female	26	No	No	Death	No	No	No	No	No	No	No	No	Yes	Yes	Yes	Yes	No	17.1	91	17.1	34.7	26	42			325.99	190.53	7.8	4.76	81	65
P104	Male	37	Yes	Yes	Survival	Yes	Yes	No	No	No	Yes	No	No	Yes	Yes	Yes	Yes	No	15.53	91.6	7.03	63.3	109	467			305.38	38.79	1.5	3.83	138	47
P105	Male	44	Yes	No	Survival	Yes	No	No	Yes	No	Yes	No	Yes	No	Yes	Yes	No	No	28.2	85.8	7.33	52.1	473	606			316.23	13.8	7.54	1.8	76	140
P106	Male	52	Yes	Yes	Survival	Yes	No	No	No	No	No	No	No	Yes		No	Yes	No	6.1	60.9	6.1	53.2	182	172			53.67	42.91	4.23	7	132
P107	Male	62	No	No	Survival	No	No	No	No	No	No	No	No	No	No	No	No	Yes	7.73	56.1	14.53	83.3	274	278			8.36		4.01	8.4	130
P108	Male	31	No	No	Survival	Yes	No	No	No	No	No	No	No	Yes	No	Yes	No	No	25.84	88.1	6.99	66.8	211	296			230.31	9.97	10.5	4.5	132
P109	Male	68	Yes	Yes	Survival	No	Yes	No	No	No	No	No	No	No	Yes	Yes	No	No	12.91	92.5	5.53	66.5	303	228			94.84	74.62	2.45	3.55	98
P110	Male	53	No	Yes	Death	Yes	No	No	No	No	No	No	No	Yes	No	Yes	No	No	16.3	85.1	15.38	85.1	120	172			82.7		4.8	4.4	108
P111	Male	56	Yes	Yes	Survival	Yes	No	No	No	No	No	No	No	Yes	No	Yes	No	No	19.34	88.5	4.61	40.3	178	310			283.75	3.07	3.2	3.4	127	20
P112	Male	10	No	No	Survival	No	No	No	No	No	No	No	No	Yes	Yes	No	No	No	6.07	64.6	3.8	26.9	95	143			12.33	3	1.6	2.96	110	96
P113	Male	57	No	No	Survival	No	No	No	No	No	No	No	No	No	No	No	No	No	12.8	71.3	6.1	29.7	248	458			137.35	7.17	1.8	0.87	107	46
P114	Male	60	No	No	Survival	No	No	No	No	No	No	No	No	Yes	No	No	No	No	14.82	92.9	8.29	78.5	227	326			152.38	34.55	5.65	2.92	131	45
P115	Male	27	Yes	No	Survival	No	No	No	No	No	No	No	No	No	No	No	Yes	No	9.05	58.8	9.05	58.8	336	336			38.12		2.98	2.98	121
P116	Male	66	Yes	No	Survival	No	No	No	No	No	No	No	No	No	No	No	Yes	No	9.73	87.8	5.35	66.7	433	251			62.14	0.73	3.81	5.13	102
P117	Male	67	Yes	No	Survival	Yes	Yes	No	No	Yes	Yes	No	No	Yes	No	Yes	Yes	No	10.6	79.2	10.68	65.7	311	427			232.3	9.03	6.6	5.7	140
P118	Male	76	No	No	Survival	No	No	No	No	No	No	No	No	No	No	Yes	No	Yes	17.05	82.1	7.61	68.7	450	404			161.7	46.18	2.9	5.2	113
P119	Female	70	No	No	Survival	No	No	No	No	No	No	No	No	No	No	No	No	No	5.8	69.2	5.24	69.2	182	161			2.22	3.52	3.65	2.33	140
P120	Male	27	Yes	No	Survival	No	No	No	No	No	No	No	No	No	No	No	No	No	9.94	69	7.63	63.6	181	178			3.11	0.19	2.92	2.92	165
P121	Male	61	Yes	No	Survival	Yes	No	No	No	No	No	No	No	Yes	No	Yes	No	No	14.61	83.4	7.06	69.5	259	453			122.17	13.65	5.01	5.29	115
P122	Male	44	Yes	No	Survival	Yes	No	No	No	No	No	No	No	Yes	Yes	Yes	No	Yes	11.72	70.7	5.56	59.5	290	281			79.7	2.05	1.8	4.2	127
P123	Male	53	No	No	Death	Yes	No	No	No	No	No	No	No	Yes	No	Yes	No	No	13.75	92.2	11.31	83.9	192	43			545.81	386.51	16	11.8	140
P124	Male	42	Yes	Yes	Survival	Yes	No	No	No	No	Yes	No	No	Yes	Yes	Yes	Yes	No	12.49	82.1	5.91	58.6	116	340			160.63	44.03	1.17	2.04	85
P125	Male	44	Yes	Yes	Survival	Yes	No	No	Yes	No	Yes	Yes	Yes	Yes	Yes	Yes	Yes	No	15.45	87.1	8.09	65.8	136	602			392.27	5.5	4.8	4.15	132	50
P126	Male	61	Yes	Yes	Death	Yes	No	No	No	No	No	No	No	Yes	No	No	No	No	4.2	88.2	0.65	90.7	96	26			268.91	254.62	16.96	16.65	100
P127	Male	9	No	No	Survival	No	No	No	No	No	No	No	No	No	No	No	No	No	6.65	50	6.65	50	440	440			0.03		3.77	3.77	141
P128	Male	52	Yes	No	Survival	Yes	Yes	No	No	No	Yes	No	Yes	Yes	Yes	Yes	No	No	27	96.3	14.39	86.1	214	140			254.19	181.88	10.6	21.8	91
P129	Male	55	Yes	Yes	Survival	Yes	Yes	No	No	No	No	No	No	No	Yes	Yes	No	Yes	7.81	86.9	7.81	56.6	349	349			117.88	45.84	9	2.78	96	103
P130	Male	67	No	No	Death	Yes	Yes	No	No	No	No	No	No	Yes	Yes	No	No	No	7.1	87.6	4.1	84.5	161	17			115.02	81.96	3.8	18.1	124
P131	Female	52	No	No	Death	Yes	Yes	No	No	Yes	No	No	No	Yes	No	No	No	No	18.1	90.4	6.88	96.1	131	10			288.49		10.5	14.8	119	0
P132	Female	80	No	No	Survival	Yes	Yes	Yes	Yes	No	No	No	Yes	Yes	No	No	No	No	10.5	80.4	5.5	68.2	458	464	16.07		137.02	9.22	2.2	2.72	79	147
P133	Male	54	Yes	No	Survival	Yes	No	No	No	No	Yes	No	No	Yes	Yes	Yes	No	No	7.94	85	8.01	73.7	127	99			172.64	159.76	6.8	2.53	121	63
P134	Male	48	Yes	Yes	Survival	Yes	No	Yes	Yes	Yes	No	No	No	Yes	Yes	No	No	No	12.71	60.9	5.32	60.5	490	501			156.67	19.89	4.3	4.9	99	0
P135	Male	54	Yes	Yes	Survival	Yes	No	No	No	Yes	No	No	No	Yes	Yes	No	No	No	13.06	79	7.76	65.5	158	264			46.04	24.63	3.5	2.7	134	0
P136	Male	56	Yes	No	Survival	Yes	No	No	No	No	No	No	No	Yes	No	No	Yes	No	10.86	61.8	0	0	353	0			69.11		4.21	0	122	0
P137	Male	61	Yes	Yes	Survival	Yes	No	No	No	Yes	No	No	No	Yes	Yes	Yes	No	No	9.66	88.6	8.07	52.2	259	269			97.63	82.29	26.4	27.8	67	120
P138	Male	57	No	No	Survival	Yes	No	No	Yes	No	No	No	No	Yes	No	Yes	Yes	No	14.19	89.8	7.6	59.7	405	777			119.26	1.25	3.49	4.35	124	0
P139	Female	37	No	No	Survival	No	No	No	No	No	No	No	No	Yes	No	Yes	No	No	34.78	88.6	6.78	69.9	303	588			325.68	13.33	5.31	5.36	124	0
P140	Male	67	Yes	Yes	Survival	Yes	Yes	Yes	No	Yes	No	No	No	Yes	No	Yes	No	No	9.71	85.6	3.92	66.2	211	156			132.05	32.1	6.12	5.28	11	0
P141	Male	34	Yes	Yes	Survival	Yes	No	No	No	No	No	No	No	Yes	Yes	Yes	No	No	5.54	55.2	6.92	66.7	387	533			88.09	7.74	2.21	5.32	109	75
P142	Male	58	Yes	No	Survival	Yes	No	No	No	Yes	Yes	Yes	No	Yes	Yes	Yes	No	No	24.9	92.6	8.26	46.8	177	360			458.05	2.39	8.04	6.73	143	0
P143	Male	56	Yes	Yes	Survival	Yes	Yes	No	No	No	No	No	No	Yes	Yes	Yes	No	No	20.89	84.3	9.99	57.5	319	397			64.27	11.54	9.97	14.4	145	0
P144	Male	55	Yes	Yes	Survival	Yes	Yes	No	No	No	No	No	No	Yes	No	Yes	No	No	12.34	71.8	10.5	64.5	312	397			60.18	5.91	3	3.9	111	67
P145	Male	79	No	No	Survival	Yes	No	No	No	No	No	No	No	No	Yes	No	No	Yes	6.2	87.8	5.71	48.6	139	219			78.79	26.2	4.06	3.38	103	0
P146	Male	44	Yes	Yes	Survival	Yes	No	Yes	Yes	No	No	No	Yes	Yes	Yes	Yes	No	No	6.01	86.9	5.3	56.1	228	340			166.56	13.18	5.68	11.6	101	120
P147	Female	79	No	No	Survival	Yes	Yes	No	No	Yes	No	No	Yes	Yes	Yes	Yes	No	No	10.92	84.1	5.84	65.7	422	290			39.01	4.86	2.48	8.56	109	0
P148	Female	69	No	No	Survival	Yes	No	Yes	No	Yes	Yes	No	No	Yes	No	Yes	No	No	32.38	91.9	4.64	47.9	191	320			357.8	9.06	6.99	4.05	118	77
P149	Male	62	Yes	No	Death	Yes	Yes	Yes	No	Yes	Yes	No	Yes	Yes	Yes	No	No	No	12.2	92.1	11.5	86	148	150			345.78	141.45	4.48	15.9	77	102
P150	Male	39	Yes	Yes	Survival	Yes	No	Yes	No	Yes	No	No	No	Yes	Yes	Yes	Yes	No	7.7	89.6	4.45	59.4	89	194			63.25	5.72	14.5	6.11	119	0
P151	Male	30	Yes	No	Survival	Yes	No	Yes	No	No	Yes	No	No	No	No	No	Yes	No	13.41	9.51	8.13	3.98	231	288			8.09		3.46	0	150	5
P152	Male	54	Yes	Yes	Survival	Yes	No	No	No	Yes	No	No	No	Yes	No	Yes	No	No	5.17	82.6	6.01	56.3	370	323			168.63	0.99	9.16	7.31	111	0
P153	Male	47	No	Yes	Survival	Yes	No	Yes	No	No	No	No	No	Yes	Yes	Yes	No	No	8.35	89.6	6.6	73.1	142	212			220.44	74.57	6.96	3.46	139	52
P154	Male	66	No	No	Survival	Yes	Yes	No	No	No	Yes	No	Yes	Yes	Yes	Yes	No	Yes	7.04	77	3.24	52.5	324	263			38.51	3.93	3.26	2.75	89	47
P155	Male	61	Yes	Yes	Survival	Yes	No	Yes	No	No	No	No	No	Yes	No	Yes	Yes	No	14.19	71.7	5.63	44.5	343	298			143.87	65.76	2.89	3.35	106	120
P156	Female	66	No	No	Survival	Yes	Yes	No	Yes	No	No	No	No	Yes	No	Yes	No	No	9.86	70.4	0	0	411	0			55.35		3.4	0	115	0
P157	Male	55	Yes	Yes	Survival	No	No	No	No	No	No	No	No	No	No	No	No	Yes	10.2	78.6	6.7	66.3	358	260			43.55		2.82	3.45	108	0
P158	Male	60	No	No	Survival	Yes	No	No	Yes	No	No	No	No	Yes	Yes	No	No	No	8.09	88.3	9.93	83.3	410	399			137.07		5.78	5.3	88	120
P159	Male	66	na	na	Death	Yes	No	Yes	No	No	Yes	No	No	Yes	No	Yes	No	No	5.1	65.1	4.65	58.3	61	45			269.72		12.11	14.03	136	0
P160	Male	31	No	No	Survival	No	No	No	No	No	No	No	No	No	No	No	Yes	No	5.71	46.4	0	0	209	0			0.01		4.57	0	149	18
P161	Male	50	Yes	Yes	Survival	Yes	No	No	No	No	No	No	No	Yes	Yes	Yes	No	No	8.73	77.3	8.98	72	253	157			151.79	56.89	2.59	3.91	132	66
P162	Male	54	No	No	Survival	Yes	No	Yes	No	No	Yes	No	Yes	No	Yes	Yes	No	No	5.66	62.1	5.19	51.9	417	254			9.4	13.98	1.87	3.92	109	0
P163	Female	44	No	No	Survival	No	No	No	No	No	No	Yes	Yes	No	Yes	No	No	No	18.27	85.2	6.65	70	11	271			232.13	134.3	13.1	5.06	72	0
P164	Male	77	Yes	No	Survival	No	No	No	No	No	No	No	No	No	No	Yes	No	No	4.6	63.8	6.85	72.5	130	182			50.15	19.41	5.99	6.79	116	46
P165	Male	40	Yes	Yes	Survival	Yes	No	No	No	No	Yes	No	Yes	Yes	No	Yes	No	No	9.66	79.7	5.5	42.9	356	332			320.29		4.91	3.99	126	80
P166	Male	64	No	No	Death	Yes	Yes	No	Yes	No	No	No	No	No	Yes	Yes	No	No	2.83	89.4	3.38	84.9	64	14			307.92		8.5	0	133	0
P167	Male	45	Yes	Yes	Survival	Yes	No	Yes	No	No	Yes	No	Yes	Yes	Yes	No	Yes	No	20.09	89.5	6.38	48.6	407	476			99.06	6.3	3.3	4.83	109	0
P168	Male	42	No	No	Survival	Yes	No	Yes	No	No	Yes	No	No	Yes	No	No	Yes	No	12.12	73.8	13.7	74	226	288			148.23		8.69	4.26	102	92
P169	Female	7	No	No	Survival	Yes	No	No	Yes	No	No	No	No	No	Yes	No	No	No	2.76	41.3	2.46	77.3	138	56			327.07	31.13	1.78	12.7	106	0
P170	Male	48	Yes	No	Survival	Yes	Yes	No	No	Yes	Yes	No	No	Yes	Yes	Yes	No	No	17.5	84.9	8.56	77.8	208	287	123.5	115.3	170.39	4.21	11.3	6.29	123	44
P171	Male	74	No	No	Death	Yes	Yes	No	No	No	No	No	No	Yes	Yes	Yes	No	No	13.83	83.4	28.65	89.3	258	288	362		175.05	51.4	4.2	52.5	116
P172	Male	62	Yes	Yes	Survival	Yes	Yes	No	No	No	No	No	No	No	Yes	No	Yes	No	7.65	81.7			202				66.25		4.11		124
P173	Male	54	No	No	Survival	Yes	No	Yes	No	No	Yes	No	Yes	Yes	Yes	Yes	Yes	No	1.4	85.8	4.09	45.4	51	290			45.18	4.39	10.99	3.56	127
P174	Male	56	No	Yes	Survival	Yes	No	No	No	No	No	Yes	No	Yes	Yes	Yes	No	No	10.37	91.3	7.43	70.6	205	225			341.92		6.13	6.03	121	120
P175	Male	65	No	No	Death	Yes	No	No	No	No	No	No	No	Yes	Yes	Yes	Yes	No	24.24	95.3	30.16	93.9	126	74			385.58	427.29	12.98	12.32	131	84
P176	Male	48	Yes	Yes	Survival	Yes	Yes	No	No	No	No	No	No	Yes	Yes	No	No	No	8.02	69.8	6.69	61.7	166	338			230.39	2.53	2.8	5.6	110	101
P177	Male	33	No	No	Survival	No	No	No	No	No	No	No	No	No	No	No	Yes	No	5.93	60.9	8.19	66	282	287			36.36	30.62	3.29	3.09	116	71
P178	Male	65	No	No	Death	Yes	No	No	No	No	No	No	No	Yes	Yes	No	Yes	No	14.8	79.8	7.67	93.2	150	76			295.8		10.13	12.97	101
P179	Male	47	Yes	Yes	Survival	Yes	No	Yes	No	Yes	Yes	No	No	No	Yes	Yes	No	No	7.43	60.2	4.91	36.3	137	181			49.62	10.01	2.83	3.06	128
P180	Male	66	Yes	No	Survival	No	No	No	No	No	No	No	No	No	No	Yes	No	No	7.5	74.5	6.91	69.5	395	365			117.6	61.12	2.5		107	110
P181	Male	53	No	Yes	Survival	Yes	No	Yes	No	Yes	No	No	No	Yes	Yes	Yes	No	No	10.84	81.6	9.9	63.9	138	793	102.7	9.34	215.34	13.9	2.4	4.19	121	89
P182	Male	42	No	No	Death	Yes	No	No	No	No	Yes	Yes	Yes	Yes	Yes	Yes	No	No	17.24	94.3	26.38	91.7	201	142			227.63	193.4	7.96	9.61	83
P183	Male	54	Yes	No	Death	No	No	No	No	No	No	No	No	No	Yes	Yes	No	No	5.32	56.9			228								90	64
P184	Male	65	No	No	Death	Yes	No	No	Yes	No	No	No	Yes	Yes	Yes	Yes	No	No	2.9	79.5	1.93	90.7	19	11			224.81	270.09	27.92	33.93	104
P185	Male	53	Yes	Yes	Survival	Yes	No	No	No	No	Yes	No	Yes	No	No	No	Yes	No	3.75	51.7	3.78	41.8	287	209			57.5	3.12	4.15	3.67	144	48
P186	Male	55	Yes	Yes	Survival	Yes	No	No	No	No	No	No	No	Yes	Yes	No	No	No	27.2	81.6	5.44	58.8	162	284			38.24	13.8	5.38	4.15	159
P187	Male	16	No	No	Survival	Yes	No	No	No	Yes	No	No	No	No	No	No	Yes	No	19.68	64.2	15.99	62.3	229	179			6.88		6.34	8.24	172
P188	Male	61	Yes	No	Survival	Yes	Yes	No	No	No	Yes	No	No	Yes	No	Yes	No	No	8.49	89.5	9.52	73.3	137	120			5.84	32.83	4.12	2.23	199
P189	Male	61	No	No	Survival	Yes	No	No	No	No	Yes	No	No	No	Yes	Yes	Yes	No	18.8	98	6.55	57.9	131	271			275.9		24.7	5.39	124	117
P190	Male	55	No	Yes	Survival	Yes	No	Yes	No	No	No	No	No	Yes	Yes	Yes	No	No	13.24	78.5	6.77	62.3	296	423			115.39		5.51	2.57	159	78
P191	Male	55	No	No	Survival	Yes	No	No	No	No	Yes	No	Yes	No	Yes	Yes	Yes	No	7.1	83.2	19.27	90.3	33	5			282.8		6.17		80	33
P192	Male	48	Yes	No	Survival	Yes	Yes	No	No	No	No	No	No	Yes	Yes	Yes	Yes	No	14.75	62.1	12.23	51.8	581	520			26.28	17.72	4	3.74	127	99
P193	Male	51	Yes	Yes	Survival	Yes	No	Yes	No	No	Yes	No	No	No	Yes	Yes	No	No	12.86	0.931	15.6	0.868	503	0.868	88.82	37.07	118.51	233.42	9.69	8.92	113	113
P194	Male	46	Yes	Yes	Survival	Yes	No	Yes	No	No	Yes	No	No	No	Yes	No	No	Yes	3.66	42.5	3.66	42.5	53	50			0		0	0	0	120.0
P195	Female	4	No	No	Survival	No	No	No	No	No	No	No	No	No	No	No	Yes	No	8.17	0.487	8.3	0.18	0	0			0		0	0	0	0
P196	Male	56	Yes	No	Survival	Yes	No	Yes	No	No	Yes	No	No	Yes	Yes	Yes	No	No	5.29	0.78	5.01	0.78	88	487	46.12	21.77	137.36	27.97	2.69	2.77	115	27
P197	Female	42	No	No	Survival	Yes	No	Yes	No	Yes	Yes	No	No	Yes	Yes	Yes	No	No	3.8	78.50	7.14	86.1	19	19	211.7	6.95	202.24	32.76	11.95	3.36	85	120.0
P198	Male	52	Yes	Yes	Survival	No	No	No	No	No	No	No	No	No	No	No	No	No	8.38	60.9	13.28	0.837	455	343			34.35		6.29	0	0	80.0
P199	Male	65	Yes	No	Survival	Yes	No	No	No	No	Yes	Yes	No	No	No	Yes	No	No	10.9	85.3	14.05	85.3	421	50310E9/	47.83	37.96	75.73	52.04	3.57	6.74	90	101
P200	Male	46	Yes	Yes	Survival	Yes	No	Yes	No	No	Yes	No	No	No	Yes	Yes	No	No	2.84	38.4	2.37	38.4	29	29			18.24	7.48	3.51	2.9	102	0
P201	Male	30	Yes	No	Survival	Yes	No	No	No	No	No	No	No	Yes	Yes	No	Yes	No	10.5	53.7	10.50	53.7	215	163			4.17	6.17	3.97	3.44	115	21.0
P202	Male	54	Yes	Yes	Survival	Yes	Yes	No	No	No	Yes	No	No	No	Yes	Yes	No	No	22.51	94.2	13.1	53.8	203	427	5000	27.13	230.66	29.98	5.29	6.92	121	112.0
P203	Male	42	Yes	Yes	Survival	Yes	No	No	Yes	Yes	Yes	No	No	No	No	No	No	No	5.61	86.70	11.17	81.0	341	343					3.01	2.33	71	40.0
P204	Male	47	Yes	No	Death	Yes	No	No	No	No	Yes	No	No	Yes	Yes	Yes	Yes	No	10.7	80.8	10.18	88.2	101	22	5000		184.19	106.86	7.45	3.15	123	120
P205	Male	39	Yes	Yes	Death	Yes	No	No	No	Yes	Yes	No	Yes	Yes	Yes	Yes	No	Yes	11.87	70.7	10.79	0.915	60	12			305.21	213.17	29.14	8.8	191	0
P206	Male	52	Yes	Yes	Survival	Yes	No	Yes	No	Yes	Yes	No	Yes	Yes	Yes	Yes	No	No	11.7	0.79	8.02	84.2	31	41			268.29	51.47	9.58	5.97	113	60.0
P207	Male	59	No	No	Death	Yes	Yes	No	No	Yes	No	No	Yes	No	Yes	No	No	Yes	1.85	0.924	0.47	0.924	186	186	5000		275.21	275.16	24.95	39.23	87	114
P208	Male	48	Yes	Yes	Death	Yes	No	No	No	No	Yes	Yes	Yes	Yes	Yes	No	Yes	Yes	27.34	97.1	5.52	95.4	34	58	341.1	5000	325.17	153.13	9.6	16.27	84	0
P209	Male	63	Yes	Yes	Survival	Yes	No	No	No	No	Yes	No	No	Yes	Yes	Yes	Yes	No	8.5	89.4	7.94	85.1	145	350			192.86	13.06	3.5	5.85	101	106.0
P210	Male	48	No	No	Death	Yes	No	No	No	No	No	No	No	Yes	Yes	No	No	Yes	15.75	94.5	8.46	86.7	36	254			237.79	124.23	7.09	8.12	146	106
P211	Male	58	Yes	Yes	Survival	Yes	No	No	No	No	Yes	No	No	Yes	No	Yes	No	No	15.29	76.3	13.02	0.748	431	421	32.93	0	90.33	88.68	2.6	3.09	144	70
P212	Male	64	Yes	Yes	Survival	Yes	No	No	Yes	No	Yes	No	No	Yes	Yes	Yes	Yes	Yes	8.46	76.5	5.22	72.8	106	110			320.31	44.28	6.67	4.74	156	51.0
P213	Female	55	No	No	Survival	Yes	No	No	No	No	No	No	Yes	Yes	Yes	Yes	No	Yes	6.23	77.2	4.33	0.716	209	251			240.32	96.05	2.35	1.86	82	53
P214	Male	58	Yes	No	Survival	Yes	No	No	No	No	Yes	No	No	No	Yes	Yes	No	No	15.59	82.8	10.76	73.3	272	533			99.17	34.88	7.47	6.9	104	68.0
P215	Male	62	No	Yes	Survival	Yes	No	No	Yes	Yes	No	No	Yes	Yes	Yes	Yes	No	No	11.63	79.9	11.63	79.9	313	341			93.92	155.89	18.96	19.03	94	118.0
P216	Male	46	No	No	Survival	Yes	No	No	Yes	No	No	No	Yes	Yes	No	No	No	No	14	0.906	14.83	0.792	276	443			69.57		6.81	7.1	64
P217	Male	48	Yes	Yes	Survival	Yes	No	Yes	No	No	Yes	No	Yes	Yes	Yes	Yes	Yes	Yes	8.63	78.0	14.14	0.909	62	110	5000	61.91	227.33	98.53	7.26	2.71	79
P218	Male	47	Yes	Yes	Survival	Yes	No	No	No	Yes	Yes	No	Yes	Yes	Yes	Yes	No	No	28.74	0.93	4.72	53.5	254	156	607.3	6918	273.46	10.5	16.62	6.71	78	99
P219	Male	59	Yes	Yes	Death	Yes	Yes	No	No	No	No	No	Yes	Yes	Yes	Yes	No	No	6.67	0.973	16.9	90.1	58	14			274.81	204.59	30	7.91	76
P220	Male	63	Yes	Yes	Survival	Yes	No	Yes	No	No	Yes	No	No	Yes	Yes	Yes	No	No	10.21	76.1	9.06	76.1	326	307			59.2	74.75	3.08	4.26	100	120.0
P221	Female	78	No	No	Survival	Yes	Yes	No	No	Yes	Yes	Yes	Yes	No	No	No	No	No	4.78	0.738	3.31	0.738	233	233			26.97	4.08	23.71	0	61	72
P222	Male	70	Yes	Yes	Survival	Yes	No	No	No	No	Yes	Yes	Yes	No	No	Yes	No	Yes	31.77	0.886	12.94	0.804	300	301			117.96	3.83	2.9	6.93	74	111
P223	Male	36	Yes	Yes	Survival	Yes	No	No	No	No	Yes	No	No	Yes	Yes	No	No	No	8.13	0.664	10.52	0.549	293	345	27.94	3	44.19	4.58	1.61	4.74	125	118
P224	Male	48	Yes	Yes	Survival	No	No	No	No	No	No	No	No	No	No	No	Yes	No	6.74	0.552	8.76	0.649	199	241			3.56		2.9	3.57	87	120
P225	Male	48	Yes	Yes	Survival	Yes	Yes	No	No	No	Yes	No	No	No	No	Yes	Yes	No	4.16	0.718	6.66	0.851	244	191	0		0.43	1.7	3.37	2.73	109	0
P226	Male	71	Yes	No	Survival	Yes	Yes	No	No	No	No	No	Yes	Yes	No	No	No	No	4.38	0.805	3.15	0.759	359	133			14	23.57	14.14	11.4	76	74
P227	Male	64	Yes	No	Survival	Yes	No	No	No	No	Yes	No	No	No	Yes	No	Yes	Yes	14.83	0.8774	13.57	0.6634	278	335			67.23		3.8	0	0	0
P228	Male	29	Yes	Yes	Survival	Yes	No	No	No	No	No	No	No	Yes	Yes	No	Yes	No	27.7	0.865	23.92	0.859	291	147			187.92	12.84	8.62	5.61	72	52
P229	Male	51	No	No	Survival	Yes	No	No	No	No	Yes	No	No	Yes	No	No	No	No	8.85	0.825	6.95	0.688	214	440	0	0	38.99	28.12	0	0	121	0
P230	Female	68	No	No	Death	Yes	Yes	No	No	Yes	No	No	No	No	Yes	No	No	No	15.99	0.934	10.07	0.978	77	58	＞5000	0	288	313	36.15	39.9	133	0
P231	Male	50	Yes	Yes	Survival	Yes	No	No	No	No	No	No	No	No	No	No	No	No	8.7	0.676	7.15	0.73	95	163	0	0	1.29	0	5.33	0	134	0
P232	Female	12	No	No	Death	No	No	No	No	No	No	No	No	No	Yes	No	No	No	0.69	11.6	0.83	9.6	50	23	0	0	239.04	135.83	10.75	11.02	112	8
P233	Male	37	Yes	Yes	Death	No	No	No	No	No	No	No	No	No	No	No	No	No	1.88	0.643	1.88	0.643	51	51	0	0	16..34	184.3	45.8	47.83	105
P234	Female	57	No	No	Survival	Yes	Yes	No	No	No	No	No	No	Yes	Yes	No	Yes	No	8.41	61.9	4.34	48.6	554	346	116.5	0	82.65	12.36	2.73	2.96	106	0
P235	Male	51	No	No	Death	No	No	No	No	No	No	No	No	No	No	No	No	No	4.36	0.931	9.27	0.951	63	27	5000	965	256.47	178.94	19.55	14.33	144	0
P236	Male	45	No	No	Death	No	No	No	No	No	No	No	No	No	No	No	No	No	7.22	0.912	7.04	0.838	92	60	＞5000	0	307.22	333.91	4.83	6.83	123	0
P237	Male	38	No	No	Survival	Yes	No	Yes	No	No	Yes	No	Yes	No	Yes	Yes	No	No	7.64	0.801	4.84	0.715	68	142	>5000	71.1	259.06	56.96	8.6	11.3	127	0
P238	Male	43	Yes	Yes	Survival	Yes	No	No	Yes	No	Yes	No	No	No	Yes	Yes	No	No	8.30	81.6	7.52	95.6	90	85	253.3	44.84	208.38	37.28	7.95	4.62	141	91.0
P239	Male	53	Yes	No	Death	Yes	No	No	No	No	Yes	Yes	No	No	Yes	Yes	No	No	25.72	89.8	4.94	85.5	254	38	＞5000	0	153.10	153.72	4.83	3.3	144	90.0
P240	Male	40	Yes	No	Survival	Yes	No	Yes	No	No	Yes	No	No	Yes	Yes	Yes	No	No	13.89	78.8	12.53	78.5	342	458	141.8	36.79	156.94	44.17	4.36	4.17	134	96.0
P241	Male	48	Yes	Yes	Survival	Yes	No	Yes	No	No	Yes	No	No	Yes	Yes	Yes	No	No	8.68	95.1	9.07	92.4	83	72	>5000	20.45	215.92	48.77	7.56	8.87	132	96.0
P242	Male	67	Yes	Yes	Survival	Yes	No	No	No	No	Yes	No	No	Yes	Yes	Yes	No	No	15.04	0.884	8.61	0.635	251	588	0	0	7221.99	7.92	7.34	9.3	120	89
P243	Male	67	Yes	No	Death	Yes	Yes	No	No	Yes	Yes	Yes	No	No	Yes	Yes	No	Yes	3.12	80.5	3.12	80.5	24×	17	>5000	0	52.94	212.99	25.39	18.01	73	0
P244	Male	39	Yes	Yes	Survival	Yes	No	No	No	No	No	No	No	Yes	Yes	Yes	Yes	No	10.88	87.0	11.53	87.0	636	342	0	0	222.87	24.59	4.21	4.76	98	0
P245	Male	67	No	Yes	Survival	Yes	Yes	No	No	No	Yes	Yes	Yes	Yes	Yes	Yes	No	Yes	7.5	0.82	6	0.82	404	396	37.85	＞5000	23.79	178.26	3.59	4.62	91	0
P246	Male	36	Yes	Yes	Survival	Yes	No	No	No	No	No	No	Yes	No	Yes	Yes	No	Yes	6.47	0.443	7.64	0.788	172	147	87.4	0	1.62	1.62	8.7	2.8	92	0
P247	Male	39	Yes	No	Survival	Yes	No	Yes	No	No	No	No	No	Yes	No	Yes	Yes	No	13.09	0.731	10.48	0.792	258	239	0	0	120.13	40.71	7.06	0	106	0
P248	Male	48	Yes	No	Survival	No	No	No	No	No	No	No	No	No	No	Yes	No	No	8.55	0.786	8.55	0.786	315	315	0	6.66	125.99	12.46	6.1	2.8	116	75
P249	Male	40	No	Yes	Survival	Yes	No	Yes	No	No	No	No	No	Yes	No	Yes	Yes	No	12.69	0.847	12.69	0.847	188	137	0	0	89.67	37	4.69	3.4	5.36	66
P250	Male	37	Yes	No	Survival	Yes	No	Yes	Yes	No	Yes	Yes	Yes	Yes	No	Yes	No	No	6.88	0.944	8.43	0.593	87	399	4648	18.06	356.4	25.45	11.07	6.37	130
P251	Male	54	Yes	Yes	Survival	Yes	No	No	No	No	Yes	No	No	Yes	No	No	No	No	9.91	0.796	10.67	0.796	248	508	0	0	170.09	57.08	4	6.62	95	0
P252	Male	64	Yes	Yes	Death	No	No	No	No	No	Yes	No	No	No	Yes	Yes	No	No	13.67	0.959	6.7	0.963	120	82	>5000	>500	223.92	248.78	7.6	0	121	0
P253	Male	62	No	No	Survival	Yes	No	Yes	No	No	No	No	No	Yes	Yes	Yes	No	No	11.35	0.897	10.9	0.944	101	101	0	0	169.14	98.33	7.47	5.17	107	0
P254	Female	37	No	No	Survival	Yes	No	No	No	No	No	No	No	Yes	No	No	Yes	No	14.57	0.713	14.57	0.713	339	339	0	0						0
P255	Male	63	No	No	Survival	No	No	No	No	No	No	No	No	No	No	No	No	No	4.28	0.647	O	O	286	O	O	O	49.57	0	2.23	0	101	0
P256	Male	48	Yes	Yes	Survival	Yes	No	No	No	No	Yes	No	No	Yes	Yes	No	No	No	12.24	0.816	11.61	0.861	0	0			49.1		0	0	0	0
P257	Male	43	No	No	Survival	Yes	No	Yes	No	Yes	Yes	No	No	Yes	Yes	No	Yes	No	12.2	0.571	12.47	0.813	148	156	92.1	11.22	113.04	15.31	2.23	3.25	108	0
P258	Male	63	Yes	No	Death	Yes	No	No	No	Yes	Yes	No	No	Yes	Yes	Yes	Yes	No	15.45	0.795	10.75	0.795	393	393			61.26				0	0
P259	Female	62	No	No	Death	Yes	No	Yes	No	Yes	Yes	No	No	Yes	Yes	No	No	No	7.04	0.85	7.7	0.817	26	211			214.11		0	0	0	0
P260	Male	68	No	No	Survival	Yes	Yes	No	Yes	No	No	No	No	Yes	No	Yes	No	No	6.95	0.722	8.52	0.875	488	360	0	0	58.91	27.9	4.49	5.39	107	0
P261	Male	62	Yes	Yes	Survival	Yes	Yes	No	No	No	Yes	No	No	No	Yes	No	No	No	15.34	0.857	9.72	0.769	376	601	40.65	5.58	208.26	28.62	2.99	6.47	117	0
P262	Male	50	Yes	Yes	Survival	Yes	No	No	No	No	Yes	No	No	Yes	Yes	No	Yes	No	14.24	0.858	8.33	0.688	382	382	0	0	144.35	15.27	2.44	4.51	100	0
P263	Female	45	No	No	Survival	Yes	No	No	No	No	Yes	No	No	Yes	Yes	No	Yes	No	25.64	0.867	25.64	0.867	632	357			20.38		0	0	0	0
P264	Male	63	No	No	Death	Yes	No	No	No	Yes	Yes	No	No	Yes	No	No	No	No	11.28	0.594	7.92	0.594	0	0			0		0	0	0	0
P265	Male	53	Yes	Yes	Survival	Yes	No	Yes	No	No	No	No	No	Yes	Yes	Yes	No	No	11.68	0.747	9.77	0.469	294	438	70.59	0	173.67	28.28	4.18	3.91	133	120
P266	Male	63	No	No	Survival	Yes	No	Yes	No	No	Yes	Yes	No	Yes	No	No	Yes	No	16.74	0.823	4.63	0.583	167	174	0	0	220.33	59.48	5.2	0	91	0
P267	Male	53	Yes	Yes	Survival	Yes	No	No	Yes	No	No	Yes	No	No	No	No	No	No	8.85	0.574	8.85	0.508	224	224	0	0	6.54	7.58	5.13	0	147	0
P268	Male	71	Yes	Yes	Survival	Yes	No	Yes	No	No	No	No	No	Yes	No	No	No	No	10.96	0.79	10.96	0.79	411	352	0	0	114.63	33.01	3.04	2.44	73	95
P269	Male	39	Yes	Yes	Survival	Yes	No	Yes	No	No	No	No	No	Yes	Yes	No	Yes	No	6.06	0.68	5.05	0.45	117	366	66.98	5.99	126.22	2.82	2.75	3.05	101	118
P270	Male	34	Yes	No	Survival	Yes	No	No	No	No	Yes	No	No	Yes	Yes	No	Yes	No	9.48	0.805	7.8	0.6	133	275	37.95	38.53	143.18		2.93	3.12	0	0
P271	Male	54	Yes	Yes	Survival	Yes	Yes	Yes	No	No	No	No	No	Yes	Yes	Yes	No	No	12.42	0.926	6.74	0.83	164	232	37.95	38.53	143.18	5.26	2.93	3.12	123	0
P272	Female	49	No	No	Survival	Yes	No	No	No	No	Yes	No	No	No	No	No	No	No	9.09	0.68	7	0.437	337	415	0	0	4.57	1.65	2.78	3.52	119	0
P273	Male	47	No	No	Survival	Yes	No	No	No	No	No	No	No	Yes	No	No	No	No	8.78	0.521	9.47	0.669	330	234			15.87		4.36	0	0	0
P274	Male	68	No	No	Survival	No	No	No	No	No	No	No	No	No	No	No	No	No	8.01	0.567	9.47	0.701	277	265	4.29	24.54	5.36	97.81	5.28	2.93	128	100
P275	Male	47	No	No	Survival	Yes	No	Yes	No	No	Yes	No	Yes	Yes	Yes	No	Yes	No	6.41	0.762	6.79	0.424	580	265	0	0	147.63	69.22	4.84	4.32	128	0
P276	Male	48	Yes	No	Survival	Yes	Yes	Yes	No	No	No	No	No	No	No	No	Yes	No	9.79	0.787	7.29	0.719	357	455	0	0	124.87	48.24	5.47	2.65	0	0
P277	Male	66	Yes	Yes	Death	Yes	No	Yes	Yes	No	Yes	No	No	Yes	Yes	Yes	No	No	18.66	0.958	9.34	0.918	145	139	0	0	84.79	0	12.69	8.4	114	0
P278	Male	40	Yes	Yes	Survival	Yes	No	No	No	No	Yes	Yes	No	Yes	Yes	Yes	Yes	No	15.84	0.78	14.99	0.701	415	635	0	0	326.34	90.01	6.57	2.88	132	0
P279	Male	46	Yes	No	Death	Yes	No	No	No	No	Yes	Yes	No	Yes	Yes	Yes	No	No	23.99	0.947	11.57	0.958	388	300	229.3	47.97	239.02	265.97	9.33	11.48	132	101
P280	Male	42	Yes	Yes	Death	Yes	Yes	Yes	No	No	No	No	No	No	No	No	Yes	No	10.3	0.838	15.16	0.711	739	739	33.1	51.73	17.21	17.21	6.41	5.72	161	0
P281	Male	43	Yes	Yes	Death	Yes	Yes	No	No	No	No	No	Yes	Yes	Yes	Yes	Yes	No	14.51	0.869	12.45	0.81	106	278	0	0	95.15	60.94	4.69	5.29	98	113
P282	Male	45	Yes	Yes	Survival	Yes	No	Yes	No	No	Yes	No	Yes	No	Yes	Yes	Yes	No	19.66	0.93	16.17	0.93	0	0	0	0	148.54	12.58	3.77	4.28	0	0
P283	Female	20	No	No	Death	Yes	Yes	Yes	No	Yes	Yes	Yes	No	No	Yes	Yes	No	No	6.51	0.9	8.26	0.971	640	10	224.2	100.8	204.36	88.39	32.83	8.84	67	63
